# Supplementary material for: Validation of the Italian version of the ANCA-associated vasculitis patient-reported outcome (AAV-PRO) questionnaire
Source: Rheumatol Adv Pract. 2024 Jan 22;8(1):rkae001. doi: 10.1093/rap/rkae001 (PMC10956719; doi:10.1093/rap/rkae001)
Supplement: rkae001_Supplementary_Data [file rkae001_supplementary_data.zip]

Archive with 2 entries (2 files):
- 23-085 Supplementary material.docx
- 23-085 Supplementary Methods.docx
